# Supplementary material for: Side Effects of Kaolin and Bunch-Zone Leaf Removal on Generalist Predators in Vineyards
Source: Insects. 2023 Jan 25;14(2):126. doi: 10.3390/insects14020126 (PMC9966790; doi:10.3390/insects14020126)
Supplement: Supplementary file 1 [file insects-14-00126-s001.zip]

Archive with 1 entries (1 files):
- insects-2120088-supplementary.pdf
